# Supplementary material for: Phenotypical and genotypical resistance testing of Pasteurella multocida isolated from different animal species in Austria
Source: Front Vet Sci. 2025 Aug 13;12:1640536. doi: 10.3389/fvets.2025.1640536 (PMC12380566; doi:10.3389/fvets.2025.1640536)
Supplement: Supplementary file 1 [file Table_1.xlsx]

## Sheet: Tabelle1
		Kanamycin (NCBI AMRFinderPlus)	Streptomycin (NCBI AMRFinderPlus)	Sulfonamide (NCBI AMRFinderPlus)	Tetracycline (NCBI AMRFinderPlus)	Trimethoprim (NCBI AMRFinderPlus)	Macrolides	Chloramphenicol	Florfenicol	Gentamicin	Streptomycin/Spectinomycin	Lincosamide	Method	Aligned Overlap	Identity		Aligned Overlap	Identity		Aligned Overlap	Identity		Aligned Overlap	Identity
PM4	pig		aph(3'')-Ib	sul2									Exact	100	100
PM5	cattle				tet(H)								partial_contig_end	51.75	100
PM11	cattle	aph(3')-Ia	aph(3'')-Ib / aph(6)-Id	sul2	tet(H)								Exact	100	100	sul2-partial contig end	60.89	100
PM14	cattle	aph(3')-Ia	aph(3'')-Ib / aph(6)-Id	sul2	tet(H)								Exact	100	100	sul2-partial contig end	60.89	100
PM15	pig		aph(3'')-Ib	sul2									Exact	100	100	sul2-partial contig end	92.25	100
PM23	cattle				tet(H)								Exact	100	100
PM36	pig			sul2									Exact	100	100
PM59	pig		aph(6)-Id	sul2		dfrA14							Exact	100	100	aph(6)-Id partial contig end	60.43	100
PM65	cattle	aph(3')-Ia	aph(3'')-Ib / aph(6)-Id	sul2	tet(H)						aadA31		Exact	100	100	sul2-partial contig end	60.89	100
PM67	pig	aph(3')-Ia	aph(3'')-Ib / aph(6)-Id	sul2	tet(B)								Exact	100	100
PM69	pig		aph(3'')-Ib										Exact	100	100
PM76	cattle		aph(3'')-Ib	sul2									Exact	100	100	sul2-partial contig end	86.72	100
PM99	cattle	aph(3')-Ia	aph(3'')-Ib / aph(6)-Id	sul2	tet(H)						aadA31		Exact	100	100	sul2-partial contig end	60.89	100
PM113	cattle	aph(3')-Ia	aph(3'')-Ib		tet(H)		mef(C) / mph(G)	catA3/floR	floR				Exact	100	100	blast aph(3')-Ia mef(C) / mph(G)	100	>98	sul2-partial contig end	53.14	100	aph(6) partial contig end	67.63	100
PM117	cattle	aph(3')-Ia	aph(3'')-Ib / aph(6)-Id	sul2	tet(H)		mef(C) / mph(G)	catA3/floR	floR				Exact	100	100	blast aph(3')-Ia mph(G)	100	>98	blast mef(C)	99.51	99.51
PM122	cattle	aph(3')-Ia	aph(6)-Id	sul2	tet(H)								Exact	100	100	sul2-partial contig end	60.89	100
PM125	pig		aph(3'')-Ib / aph(6)-Id	sul2		dfrA14							Exact	100	100	aph(3) partial contig end	66.91	100	aph(6) partial contig end	60.43	100
PM126	cattle	aph(3')-Ia	aph(3')-Ib	sul2	tet(Y)		mph(G) / mef(C)	catA3		aac(3)-lle			Exact	100	100	blast aph(3)+mef C	100	>98
PM147	cattle	aph(3')-Ia	aph(3')-Ib	sul2	tet(Y)		mph(G) / mef(C)	catA3		aac(3)-lle			Exact	100	100	blast aph(3)+mef C	100	>98
PM150	pig					dfrA1					aadA1	lnu(F)	Exact	100	100
PM237	pig			sul2									Exact	100	100
PM239	pig				tet(H)								Blast	100	99.74
PM244	cattle		aph(3'')-Ib / aph(6)-Id	sul2	tet(Y)			catA3					Exact	100	100
PM252	cattle	aph(3')-Ia	aph(3'')-Ib / aph(6)-Id	sul2	tet(H)						aadA31		Exact	100	100	sul2-partial contig end	60.89	100
PM258	cattle	aph(3')-Ia	aph(3'')-Ib / aph(6)-Id	sul2	tet(H)								Exact	100	100	sul2-partial contig end	60.89	100
